# Supplementary material for: Phase I clinical trial of autologous NK cell therapy using novel expansion method in patients with advanced digestive cancer
Source: J Transl Med. 2015 Aug 25;13:277. doi: 10.1186/s12967-015-0632-8 (PMC4548900; doi:10.1186/s12967-015-0632-8)
Supplement: Additional file 1: — Table S1. Summary of NK cell expansion from 31 cancer patients (supplementary information of reference #25). [file 12967_2015_632_MOESM1_ESM.xlsx]

## Sheet: Additonal files 1
Additional file 1: Table S1. Summary of NK cell expansion from 31 cancer patients ( supplementary information of reference #25 )
Patient no.	expansion fold (day21)	CD3-CD56+ (%)	CD16+ in CD3-CD56+ (%)	NKG2D+ in CD3-CD56+ (%)	Cytotoxicity (E/T=3)*
1	499	95.6	99.2	98.2	83.3
2	1710	94.4	99.5	99.8	72.7
3	35	94.1	98.7	95.4	83.3
4	697	98.3	97.7	94.3	68
5	250	95.6	97.7	94.7	71.1
6	191	97.8	97.9	85.6	72
7	1051	97	99.2	98.7	81.5
8	1067	33.9	98.6	96.8	71.7
9	101	61.9	92.3	98.3	72.6
10	996	98.1	98.4	99.7	79.3
11	771	98.6	98.5	99.3	72.7
12	196	97.3	96.8	99.9	75.2
13	1377	54.6	92.1	98.5	77.2
14	605	80.5	98.8	99.7	76.5
15	483	80.5	77.6	91.6	72.5
16	177	91.3	96.1	99.5	76.6
17	810	39.5	98.5	94.2	84
18	1086	98.7	96	98.9	80.7
19	367	96.1	95.6	95.8	95.5
20	377	97.5	95	95.8	91.5
21	1170	90.4	98.5	94.2	79.4
22	109	36.3	96	98.9	84.8
23	702	97.3	98	99.6	85.3
24	915	97.1	95.5	99.5	81
25	589	87.7	98.5	94.2	85.4
26	754	86.7	96	98.9	88
27	1316	50.8	99.4	99.5	78.5
28	425	97.1	99.3	99	82.4
29	1035	92.7	99.8	100	89.5
30	588	91.6	97.2	97	83
31	865	95.4	97.4	99.7	88.3
Mean (SEM)	688 (76)	84.7 (3.6)	96.8 (0.7)	97.3 (0.6)	80.1 (1.2)
* Target cell was K-562 cell and effector-to-target (E/T) ratio was 3.
