# Supplementary material for: Phase I clinical trial of autologous NK cell therapy using novel expansion method in patients with advanced digestive cancer
Source: J Transl Med. 2015 Aug 25;13:277. doi: 10.1186/s12967-015-0632-8 (PMC4548900; doi:10.1186/s12967-015-0632-8)
Supplement: Additional file 4: — Table S2. Change in NK population in PBL. [file 12967_2015_632_MOESM4_ESM.xlsx]

## Sheet: Additional files 4
Additional file 4: Table S2. Change in NK population in PBL
Patient no.	% of NK cell in PBL
	day0	day14	day42
3	20.3	20.8	22.2
4	28.3	NE	NE
5	29.5	13.8	12
6	41.2	37.9	39.4
7	27.7	24.5	28.1
8	15.5	8	11.1
9	13.1	22.3	29.8
10	57.8	NE	NE
11	16.1	26.9	16.4
12	6	7.3	11.7
13	18	27.7	23.1
14	26.1	20.1	20
PBL = Peripheral blood lymphocytes NE= not evaluated
