# Supplementary material for: Phase I clinical trial of autologous NK cell therapy using novel expansion method in patients with advanced digestive cancer
Source: J Transl Med. 2015 Aug 25;13:277. doi: 10.1186/s12967-015-0632-8 (PMC4548900; doi:10.1186/s12967-015-0632-8)
Supplement: Additional file 5: — Table S3. Change in cytotoxic activity of PBMCs against K-562 cells during and after NK cell therapy. [file 12967_2015_632_MOESM5_ESM.xlsx]

## Sheet: Additonal files 5
Additional file 5: Table S3. Change in cytotoxic activity of PBMCs against K-562 cells during and after NK cell therapy
Patient no.	effector-target ratio (20:1 / 40:1)
	day0	day14	day42
3	5.4 / 10.4	8.4 / 15.6	4.4 / 15.0
4	16.1 / 35.5	NE	NE
5	3.1 / 4.6	26.3 / 42.9	10.7 / 13.3
6	24.1 / 37.2	23.1 / 31.9	32.3 / 57.2
7	7.1 / 25.4	26.9 / 53.1	24.4 / 49.7
8	23.4 / 44.5	8.9 / 21.6	8.0 / 16.3
9	11.8 / 32.4	30.8 / 54.7	25.9 / 53.1
10	19.7 / 49.6	NE	NE
11	8.9 / 23.1	17.0 / 31.9	8.9 / 18.2
12	3.4 / 5.3	4.8 / 9.6	4.9 / 14.7
13	24.5 / 36.8	34.3 / 52.3	21.3 / 41.5
14	26.5 / 34.9	16.6 / 39.0	31.8 / 49.2
PBMCs= peripheral blood mononuclear cells NE = not evaluated
